# Supplementary material for: Exploiting the Bragg Mirror Effect of TiO2 Nanotube Photonic Crystals for Promoting Photoelectrochemical Water Splitting
Source: Nanomaterials (Basel). 2024 Oct 23;14(21):1695. doi: 10.3390/nano14211695 (PMC11547193; doi:10.3390/nano14211695)
Supplement: Supplementary file 1 [file nanomaterials-14-01695-s001.zip]

Archive with 1 entries (1 files):
- nanomaterials-3220749-supplementary.pdf
